# Supplementary material for: Extracellular DNA traps in a ctenophore demonstrate immune cell behaviors in a non-bilaterian
Source: Nat Commun. 2024 Apr 6;15:2990. doi: 10.1038/s41467-024-46807-6 (PMC10998917; doi:10.1038/s41467-024-46807-6)
Supplement: Supplementary file 10 — Source Data [file 41467_2024_46807_MOESM10_ESM.xlsx]

## Sheet: Fig2E
Figure 2E
Untreated	E.coli	S.aureus	Zymosan
5.71429	12.5	18.1818	18.4615
10.6383	11.3636	28.5714	17.2414
10	9.43396	20	15.3846
12.8205	4.41176	13.0435	22.5806
9.7561	7.5	33.3333	18.5185
11.7647	14.2857	25	18.1818
13.1579	10.7527	11.3208	7.57576
15.1515	12.7119	14.8148	21.7391
12.5	13.3333	17.6471	22.8571
4.7619	14.5455	16.6667	22.5806
5.26316	7.6087	20	19.0476
8.33333	15.2174	7.89474	12.5
10	22.7273	17.2414	46.6667
5.55556	30	22.2222	6.12245
13.9535	26.6667	33.3333	41.6667
7.24638	16	18.75	34.6154
14.8148	16.6667	19.2308	28.5714
12.1951	29.5455	40	24.2424
10.8108	8.51064	23.0769	33.3333
5.88235	33.3333	23.0769	50
7.40741	9.09091	18.1818	44.4444
14.2857	2.63158	12.1951	20
4.34783	10	15.3846	33.3333
15.7895	9.09091	10.7143	33.3333

## Sheet: Fig4D
Figure 4D
Etosis						non-Etotic cell death
untreated	S. aureus	seawater	2x PBS	PMA		untreated	S. aureus	seawater	2x PBS	PMA
5.6	37.1	5.21	0	14.9			56.62			12
2.66	12	20.9	5.8	9.69		19.73	76.9			20.25
7.51	33.4	10.4	4.21	22.9		8.28	49.6	36.99	52.6	19.13
3.32	61.4	11.3	12.5	17.8		12.46	27.22	30.9	65.1	18.42
5.83	29.1			6.8		7.71	55.63	22.7	64.99	26.59
4.17	11.5			16			67.14	16.8	59.3	25.14
7.08	44.4			22.2		9.23	38.1			30.21
4.73	53.2			6.08		10.42	34.75			7.85
7.11	32.8			11.5		14.69	48.51			11.57
1.89	11.9			8.14		11.31	65.14			12.35
7.31	34.6					19.28	44.3
4.31	53.8					13.71	35.4
3.69	27.8					11.82	58.86
7.36	8.91					9.06	74.38
7.7	26.7					6.39	61.2
7.17	52.7					20.19	41.02
1.8	22.4					11.94	67.14
2.67	6.42					10.89	82.9
6.89	30.4					9.8	58.1
4.07	41					14.19	50.71
1.88	15.9					13.13	78.66
11.2	10.6					8.35	83.3
5.37	21.1					9.65	73.6
6.02	41.2					18.12	54.88
						14
						11.08

## Sheet: Fig5C
Figure 5C
Etosis				non-Etotic cell death
A23187	Nigericin	untreated		A23187	Nigericin	untreated
30.2	47	10		52.56	31.41	24.68
32.5	41.2	4.08		49.25	38.12	21.08
21.1	46.7			39.89	38.05
24.1	35.4	9.63		37.45	47.45	15.17
30.2	37.3	10.2		40.62	46.85	9.37
33.1	35.2	12.5		39.15	50.49	14.36
30.5				48.27
32.6		8.18		51.16		11.57
20.9		4.22		36.91		8.65
21.8		13.6		46.17		10.35
22.8		12.1		30.12		20.43
31.7		4.93		42.46		17.99
31.9		4.89		45.26		22.49
30.7		6.9		53.69		13.01
25.8		7.75		32.61		11.08
25.8		10.3		45.33		14.26
31.2		11.4		43.65		15.7
38.1		12.9		29.42		26.72
27.3		4.52		53.04		18.17
30.7		5.41		44.91		24.98
22.2		9.18		31.87		13.79
28.1		7.39		46.3		17.81
29.4		11.9		40.46		7.66
31		14.3		32.44		12.13
30.6		14.9		49.74		26.94
33.7		7.77		49.06		15.04
18.5		6.48		32.59		24.84
22.7		9.3		35.31		10.86
25.5		8.96		46.04		11.73
34.1		9.48		41.65		13.99
25.4		8.02		55.11		17.43
28.5		14.8		50.02		29.21
25.1		5.98		47.63		23.87
26.5		6.57		30.56		28.34
27.1		6.52		35.69		11.36
29.1		8.45		43.61		8.31
		8.41				13.98
		8.05				15.46
		6.07				22.6
		7.71				31.15
		7.39				10.58
		9.28				8.19
		8.09				20.93
		9.74				11.83
		6.53				13.33
		7.88				8.623
		6.51				6.32

## Sheet: Fig6D
Figure 6D
Etosis					non-Etotic cell death
E. coli	S. aureus	untreated	zymosan		E. coli	S. aureus	untreated	zymosan
23.1	46.5	14	32.4		26.35	17.74	12.49	9.21
31.9	54.4	22	42.6		21.81	7.01	7.56	4.86
36	48	29.6	42		15.04	20.42	31.46	10.85
34.9					48.2
24.7	38.9	14.3	18		19.64	8.37	15.8	8.13
37.8	50.5	17.7	29.8		18.61	15.07	6.72	10.8
49.4	63.5	28.6	38.3		8.07	7.95	26.79	4.67
45	36				48.8	40.87
	38.5	9.06	27.3			11	12.07	14
24	32.9	24.5	32		22.65	20.62	26.54	7.63
33.9	52	27.1	32.4		10.73	10.86	1.72	4.84
27.9	72.8	33	50.5		66.8	6.39	10	9.28
21.4	37.9	14.5	21.1		17.88	10.39	12.18	8.82
28.5	45.5	18.7	30		27.16	12.12	6.54	8.77
42.8	52.5	25	33.8		5.21	8.71	17.9	4.48
26.4	62.4	29.8	31.3		48.9	10.69	7.12	19.38
	24.8	19.3	31.1			13.75	13.22	9.87
	42.4	21	34.7			6.52	9.37	20.42
31	42.9	31.8	44.9		13.57	7.16	3.89	4.07
40.1	69		53.8		6.12	7.5		6.11
25.5	34.9	21	25.6		12.47	8.73	8.72	9.76
24	48.2	20.4	29		13.71	10.71	13.33	4.44
23.2	53.7	21.8	40		27.28	8.27	21.85	5.24
43.7	63.7	34	40.8		12.2	16.95	11.46	9.86

## Sheet: Fig6F
Figure 6F
Etosis					non-Etotic cell death
A23187	Nigericin	untreated	PMA		A23187	Nigericin	untreated	PMA
81.2	20.7	32.7	39.4		0.36	11.06	4.58	2.11
72.6	13.8	30.8	44.6		0.895	17.74	20	9.44
92.1	22.4	17.7	26.5		0.23	18.39	2.13	6.82
74.2	19.1	16.5	60.3		0.44	14.44	4.23	1.81
81.5	22.4	25.2	53.6		0.2	12.22	1.48	2.05
71.2	22.8	24.3	48.2		0.79	18.4	16.9	12
91.8	25.2	15.4	59.2		0.235	13.53	7.29	3.45
74	24	17.9	52.9		0.4	14.14	4.4	3.76
80.6	38.2	24.6	73.3		0.3	15.09	8.5	2.11
69.2	20.5	34.9	31.3		0.85	10.39	20	9.44
89.7	29.1	19.7	67.5		0.13	17.1	2.13	7.87
74.1	35.1	23.6	53.9		0.35	20.13	4.23	1.81
80.1	17.4	25.5	66		0.35	11.06	3.7	2.39
69.4	20.6	36.3	44.2		0.49	13.02	18.03	12
92.2	31.8	23.9	54.5		0.27	13.7	7.29	4.06
78.5	23.8	28.1	47.9		0.33	11.61	4.4	3.76
80.6	13.9	29.1	45.3		0.43	18.17	4.76	2
74.8	33.5	44.6	41		1.28	22.86	14.7	28.54
88		23.5	70.9		0.183		4.85	3.14
76.3		31.5	47.5		0.38		5.02	4.82
82.5		20	28.9		0.727		5.89	2.11
71.9		25.9	51.5		0.64		17.69	12.5
96.1		18.4	64.2		0.066		4.72	5.12
75.8		30.5	41.8		0.65		4.44	3.85
		8.81					6.71	0.55
		17.1					7.9	10.6
		15.5					5.46	4.12
		16.1					5.36	4.47
		18.9					3.34	5.68
		23.2					21.2	11.87
		11.8					8.46	6.31
		14.1					0.68	3.21
		12.9					12.54
		12.5					42.84
		14.4					47.32
		8.04					17.25
		13.2					23.09
		12.3					45.25
		25					20.36
		8.08					18.97
		23.4					50.61
		15.4					21.26
							24.15
							68.7
							13.94
							24.5
							29.78
							16.38
							15.15
							55.77
